# Supplementary material for: Sound signatures and production mechanisms of three species of pipefishes (Family: Syngnathidae)
Source: PeerJ. 2015 Dec 3;3:e1471. doi: 10.7717/peerj.1471 (PMC4699781; doi:10.7717/peerj.1471)
Supplement: Supplemental Information 1 [file peerj-03-1471-s001.xlsx]

## Sheet: Raw Data
	Freq	Duration	Freq	Duration	Freq	Duration	Freq	Duration
Individual / species	Dominant	Dominant	Low	Low	High	High	High2	High2
SB01	1.907	2.04	NR	NR	3.304	1.814	NR	NR		NR = Not Relevant
SB01	1.907	2.5	NR	NR	3.148	1.36	NR	NR
SB01	2.062	2.04	NR	NR	3.355	1.36	NR	NR
SB01	1.907	3.18	NR	NR	3.459	1.59	NR	NR
SB01	2.062	2.72	NR	NR	3.304	1.81	NR	NR
SB01	1.907	3.85	NR	NR	3.304	4.08	NR	NR
SB01	1.907	2.49	NR	NR	3.252	3.17	NR	NR
SB01	2.424	2.72	NR	NR	3.407	1.13	NR	NR
SB01	2.217	2.21	NR	NR	3.614	2.26	NR	NR
SB01	2.579	1.58	NR	NR	3.925	1.36	NR	NR
SB02	2.062	2.951	NR	NR	3.097	2.044	NR	NR
SB02	2.424	2.497	NR	NR	3.769	1.58	NR	NR
SB02	1.7	2.494	NR	NR	3.976	1.81	NR	NR
SB02	2.01	2.84	NR	NR	3.925	2.26	NR	NR
SB02	2.217	1.58	NR	NR	3.304	2.04	NR	NR
SB02	2.01	2.72	NR	NR	3.821	2.04	NR	NR
SB02	2.579	2.04	NR	NR	3.459	1.587	NR	NR
SB03	2.062	1.82	NR	NR	3.459	1.59	NR	NR
SB03	2.062	2.27	NR	NR	4.495	1.59	NR	NR
SB03	1.751	3.17	NR	NR	2.579	2.27	NR	NR
SB03	2.269	1.81	NR	NR	3.459	1.58	NR	NR
SB03	2.579	1.814	NR	NR	3.614	1.134	NR	NR
SB03	1.907	4.08	NR	NR	2.579	2.04	NR	NR
SB03	2.062	1.59	NR	NR	3.459	1.36	NR	NR
SB03	1.907	2.95	NR	NR	3.355	1.58	NR	NR
SB04	1.751	2.49	NR	NR	2.269	2.04	NR	NR
SB04	1.751	3.63	NR	NR	2.217	2.49	NR	NR
SB04	2.062	2.04	NR	NR	3.619	1.81	NR	NR
SB04	2.271	1.82	NR	NR	3.407	1.59	NR	NR
SB04	2.217	3.174	NR	NR	3.873	1.814	NR	NR
SB04	2.217	2.041	0.82	11.791	4.494	1.587	NR	NR
SB05	1.751	5	NR	NR	2.217	2	NR	NR
SB05	2.269	2.72	NR	NR	4.494	1.59	NR	NR
SB05	2.217	2.95	NR	NR	4.494	1.13	NR	NR
SB05	2.269	1.59	NR	NR	3.975	0.9	NR	NR
SB05	2.217	0.9	NR	NR	3.407	1.14	NR	NR
SB05	2.269	2.26	NR	NR	3.821	1.67	NR	NR
SB05	2.217	1.587	NR	NR	3.821	1.361	NR	NR
SB06	1.751	1.81	NR	NR	4.856	1.36	NR	NR
SB06	2.217	2.26	NR	NR	3.148	1.881	NR	NR
SB06	1.7	1.82	NR	NR	3.821	1.81	NR	NR
SB06	2.269	2.27	NR	NR	3.769	1.59	NR	NR
SB06	2.217	2.04	NR	NR	3.769	1.36	NR	NR
DM01	0.5582	8.9	0.195	31.2	1.041	7.5	NR	NR
DM01	0.5582	8.2	0.1816	23.3	1.041	5	NR	NR
DM01	0.7316	9.5	0.1472	40.6			NR	NR
DM01	0.5254	12.4	0.1472	38.8	0.8004	10.9	NR	NR
DM01	0.6973	10	0.1472	40.6	1.1816	10.9	NR	NR
DM01	0.6224	5.98	0.1687	21.1	1.385	2.7	NR	NR
DM01	0.5598	10.9	0.1816	17.7	1.179	4.8	NR	NR
DM01	0.5254	10	0.1816	44	1.041	3.6	NR	NR
DM01	0.5254	10.2	0.1568	38.8	1.075	4.1	NR	NR
DM01	0.491	11.2	0.1472	20.6	1.007	5	NR	NR
DM02	0.5788	7.3	0.2097	21.1	1.385	5	NR	NR
DM02	0.5383	13.6	0.1513	33.4	1.153	4.3	NR	NR
DM02	0.5383	10	0.1569	39	1.041	5	NR	NR
DM02	0.5582	8	0.1513	27	1.007	3	NR	NR
DM02	0.5098	7	0.1993	21	1.027	4	NR	NR
DM03	NR	NR	0.1476	12.25	1.234	7.03	NR	NR
DM03	0.5098	0.1476	NR	NR	1.027	9.98	NR	NR
DM03	0.5098	0.1993	0.1993	19.73	1.027	13.83	NR	NR
DM03	NR	NR	NR	NR	1.027	10.89	NR	NR
DM03	NR	NR	NR	NR	1.027	10.02	NR	NR
DM03	NR	NR	NR	NR	1.027	7.25	NR	NR
DM03	NR	NR	NR	NR	1.027	7.71	NR	NR
DM03	NR	NR	0.1476	18.971	1.027	9.47	NR	NR
DM03	NR	NR	0.1993	21.77	1.182	7.48	NR	NR
DM03	NR	NR	0.1476	28.12	1.027	8.84	NR	NR
DM04	0.51	11.564	NR	NR	1.027	9.294	NR	NR
DM04	0.51	11.564	NR	NR	1.027	6.8	NR	NR
DD01	NR	NR	0.199	16.329	2.217	2.72	3.971	1.36
DD01	NR	NR	0.199	18.14	2.217	2.04	3.614	2.04
DD01	NR	NR	0.149	25.62	2.579	3.17	3.614	2.72
DD01	1.545	4.76	0.199	11.34	2.424	2.72	3.614	2.04
DD01	1.389	2.94	0.199	14.74	2.735	2.04	3.562	1.59
DD01	NR	NR	0.199	14.46	2.424	2.5	3.562	2.04
DD01	2.062	3.63	NR	NR	2.579	2.27	3.562	1.81
DD01	1.751	4.31	0.251	17.92	2.528	1.82	3.562	1.81
DD02	NR	NR	NR	NR	2.217	2.72	4.338	1.59
DD02	1.286	6.12	0.149	16.329	2.062	3.85	3.459	2.04
DD02	1.338	3.63	0.199	18.14	2.424	2.73	2.942	1.82
DD02	1.027	7.94	0.199	25.62	2.579	2.52	3.614	1.81
DD02	1.389	5.44	0.199	11.34	2.217	2.95	4.287	1.36
DD02	1.286	5.45	NR	NR	2.424	3.17	4.235	1.13
DD02	1.389	4.76	NR	NR	2.579	5.22	4.235	5.67
DD02	1.286	6.58	NR	NR	2.631	5.67	3.666	2.04
DD03	1.545	2.27	0.199	16.329	2.528	3.17	3.976	2.49
DD03	1.545	2.72	NR	NR	2.269	2.27	2.942	2.72
DD03	NR	NR	NR	NR	2.321	2.95	3.976	1.82
DD03	NR	NR	NR	NR	2.269	2.27	3.976	2.49
DD03	NR	NR	NR	NR	2.269	2.72	3.976	2.04
DD03	NR	NR	NR	NR	2.269	3.18	3.976	2.72
DD03	1.027	7.48	0.199	18.14	2.217	4.31	3.976	2.95
DD03	NR	NR	NR	NR	2.217	3.62	3.976	2.5
